# Supplementary material for: RNF167 activates mTORC1 and promotes tumorigenesis by targeting CASTOR1 for ubiquitination and degradation
Source: Nat Commun. 2021 Feb 16;12:1055. doi: 10.1038/s41467-021-21206-3 (PMC7887217; doi:10.1038/s41467-021-21206-3)
Supplement: Supplementary file 4 — Source Data [file 41467_2021_21206_MOESM4_ESM.xlsx]

## Sheet: Figure 2k
	WT	S14A	S14D
Exp1	0.14	0.26	7.69
Exp2	2.05	0.45	4.59
Exp3	0.81	2.4	10.92

## Sheet: Figure 4f
	Input of Flag
	WT		S14A		S14D
	Experiment 1	Experiment 2	Experiment 1	Experiment 2	Experiment 1	Experiment 2
Arg-0 μM	1	1	0.94	0.87	0.4	0.59
Arg-1 μM	1.07	0.93	0.96	0.87	0.43	0.41
Arg-10 μM	1.02	1.04	0.88	0.79	0.34	0.46
Arg-50 μM	1.04	0.94	0.95	0.89	0.27	0.39
	Input of MIOS
	WT		S14A		S14D
	Experiment 1	Experiment 2	Experiment 1	Experiment 2	Experiment 1	Experiment 2
Arg-0 μM	1	1	1.02	0.93	0.9	0.94
Arg-1 μM	0.97	1.06	1.07	0.85	0.89	0.92
Arg-10 μM	1.26	1.1	0.93	0.97	0.83	1.28
Arg-50 μM	1.28	0.98	0.91	0.98	1.11	0.79
	IP Flag
	WT		S14A		S14D
	Experiment 1	Experiment 2	Experiment 1	Experiment 2	Experiment 1	Experiment 2
Arg-0 μM	1	1	1.07	1.09	0.58	0.56
Arg-1 μM	1.04	0.98	1.03	0.92	0.64	0.59
Arg-10 μM	1.07	1.25	0.89	0.88	0.64	0.49
Arg-50 μM	1.19	0.93	0.8	1.03	0.65	0.53
	IP MIOS
	WT		S14A		S14D
	Experiment 1	Experiment 2	Experiment 1	Experiment 2	Experiment 1	Experiment 2
Arg-0 μM	1	1	0.96	1.35	0.33	0.06
Arg-1 μM	0.95	0.88	0.88	0.56	0.3	0.03
Arg-10 μM	0.59	0.5	0.62	0.71	0.15	0.03
Arg-50 μM	0.25	0.06	0.34	0.04	0.05	0.02

## Sheet: Figure 5a
	Mock	V	WT	S14A	S14D
Exp1	11.75	9.625	1.875	1.875	5
Exp2	9.375	9.25	1.875	0.875	5.375
Exp3	10.375	10.75	2.125	1	4.75

## Sheet: Figure 5b
	Mock	V	WT	S14A	S14D
Exp1	4.4	3.4	0.375	0.375	1.125
Exp2	4	4	0.375	0.375	1.25
Exp3	3.83333	4	0.375	0	1.25

## Sheet: Figure 5c
	NT	sh1	sh2
Exp1	4	9	5
Exp2	2	7	5
Exp3	4	5	8
Exp4	2	8	6

## Sheet: Figure 5d
MCF7
Vector
ID	day 1	day 3	day 5	day 8	day 10	day 12	day 15	day 17	day 19	day 22	day 24	day 26	day 29	day 31	day 33	day 36	day 38	day 40	day 43	day 45	day 47	day 50	day 52	day 54	day 57	day 59	day 61	day 64	day 66
1L	266.678	269.5	455.458	537.464	468.512	451.156	501.642	501.642	449.55	449.55	467.876	472.017	490.398	500.887	506.88	587.826	565	572.22	603.432	603.432	593.028	593.028	625.931	648.96	615.322	594.88	611.887	616.512	608.634
2L	104.363	125.023	97.47	75	62.9565	85.176	81.25	134.54	150.282	194.4	153.6	132.095	162.663	184.96	189.584	194.208	210.7	215.6	203.35	233.438	289.132	321.513	310.464	289.132	401.628	402.04	515	510	561.816
3L	172.651	196.02	197.516	225.4	210.983	199.761	173.225	187.272	209.138	222.206	202.005	196.52	180.774	193.55	199.119	206.681	233.438	242.592	299.218	332.82	352.352	418.968	400.95	396.9	397.488	402.04	484.563	561.055	509.913
4L	201.144	205.8	148.838	171.5	116.614	62.5	113.4	62.9565	60.75	66.816	59.248	59.248	67.5	97.47	108.842	56.7	95.2875	117	75.712	81.12	85.6745	66.25	72.828	79.768	90.944	68.9265	73.75	114.873	170.582
5L	228.267	210.495	302.58	375.584	380.894	402.688	481.562	496.375	540	585	640.452	640.452	689.7	760.438	786.887	820.816	885.062	914.4	983.385	1015.62	1039.06	1114.11	1183	1264.76	1265.9	1225.25	1364.66	1504.48	1427.5
46L	207.36	257.032	255.528	239.062	287.086	278.842	239.704	188.65	207.36	192.821	192.821	183.75	213.75	269.001	275.684	262.4
47L	213.15	310.675	313.45	317.52	354.025	306.561	283.966	295.245	289.338	278.4	270.738	270.738	292.783	351.31	355.008	288.684	325.125	351.958	401.628	419.476	437.712	449.55	525	551.412	536.987	508.07	633.938	686.816	721.287
48L	214.242	242.469	324.769	437.4	580	657.758	617.16	590	592.961	647.763	673.672	673.672	763.992	787.32	810.648	751.712	847	906.599
49L	188.538	230.688	282.906	290.521	283.024	282.014	200.688	173.026	139.707	131.712	110.955	110.955	89.856	134.56	137.924	160.2	178.605	192.237	192.237	144	137.924	147.6	144	106.434	101.124	80	94.1015	116.964	108.9
50L	243.089	158.438	152.806	232.73	208.08	225.4	330.672	295.856	300.8	249.158	291.2	291.2	263.785	252.05	245	364.862	372.088	379.312	411.825	425.27	449.152	463.378	625	697.068	877.25	878.08	822.312	883.3	987.696
1R	190.44	254.947	329.476	445.5	405.769	414.05	339.562	366.102	366.102	389.803	463.89	504.21	528.22	528.22	523.418	535	545	550	512.488	528.22	555.955	576.356	586.557	603.432	542.626	547.428	583.159	547.428	575
2R	176.4	178.85	202.502	226.845	251.983	273.78	265.696	268.584	294.4	295.074	332.8	341.172	341.006	356.328	363.384	469.752	518.938	545.722	581.042	612.06	650.475	702.25	756.25	784	810.832	869.251	967.46	1054.69	1238.23
3R	135.168	120.6	186.2	186.2	188.416	281.25	165.6	235.224	196.463	242.55	284.752	284.752	242.469	252.05	254.57	314.237	365.117	381.024	402.192	415.438	446.571	416.304	396.716	374.4	371.124	400	403.501	440.422	458.787
4R	165.6	178.85	180.224	253.125	251.983	251.983	239.062	152.626	181.476	178.538	208.088	208.088	249.444	237.16	234.196	236.816	249.444	262.4	299.671	292.494	281.6	384.75	376.248	371.712	367.096	367.84	376.248	424.128	455.762
5R	147.829	207.36	151.2	237.141	276.822	354.025	429.3	390.15	412.776	552.23	534.528	512.488	595	569.244	546.013	543.414	625	676.26	702.27	688.567	680	668.039	658.944	677.082	800.384	827.424	827.502	854.025	904.05
46R	179.56	184.96	200.9	220.5	257.032	213.15	187.308	180.224	163.37	144	154.8	154.8	136.416	157.604	159.526	158.142
47R	226.482	251.896	203.35	318.208	328.104	371.712	363.312	299.568	284.062	308.93	307.2	311.647	372.6	363.968	355.743	359.856	379.312	399.384	399.384	397.372	391.988	473.85	445.5	406.56	438.893	440.062	456.896	421.572	418.176
48R	214.242	206.681	285.403	431.664	530.452	676.512	730.34	744.185	846.72	1012.51	1083.43	1083.43	1206.58	1187.5	1168.58	1360.45	1419.6	1467.27
49R	168.682	149.4	194.35	214.245	219.961	235.2	184.32	158.142	116.573	98.75	81.733	81.733	65.6395	113.438	121	146.202	168.682	178.176	178.176	121	73.0355	46.008	56	52.8	40	34.4	20.691	26.3375	24.064
50R	205.8	184.049	199.584	161.84	259.002	189.037	127.008	111.328	113.715	123.008	160.55	160.55	137.312	178.024	188.65	221.804	281.6	325.424	359.527	433.2	475.398	483.84	546.21	578.191	664.042	622.913	675.491	863.821	960.692
Ave	192.484	206.187	233.226	279.872	296.085	310.628	302.739	291.585	295.777	318.161	333.717	333.676	354.494	373.754	376.533	401.988	459.167	482.088	412.846	421.471	433.691	457.862	481.85	492.663	520.102	516.788	556.947	601.651	633.193
SD	38.0595	49.1354	84.1465	114.769	128.804	157.001	173.804	176.741	194.097	232.385	250.447	252.232	287.097	278.681	277	306.079	327.949	338.471	227.17	237.897	245.993	260.042	279.871	305.945	321.342	322.868	346.093	378.184	391.867
WT
	day 1	day 3	day 5	day 8	day 10	day 12	day 15	day 17	day 19	day 22	day 24	day 26	day 29	day 31	day 33	day 36	day 38	day 40	day 43	day 45	day 47	day 50	day 52	day 54	day 57	day 59	day 61	day 64	day 66
16L	186.2	101.92	74.88	94.08	114.873	89.2375	83.75	118.354	143.36	71.7925	66.27	64.061	43.218	117	158.438	112.694	117	128.992	94.77	99.144	106.624	112.896	121.104	129.6	119.422	164.714	151.423	212.704	222.206
17L	172.827	147.875	141.538	115.2	104.43	100.92	83.1875	83.1875	109.8	84.7	90.944	94.221	111.392	107.648	107.648	159.528	183.75	231.04	228.267	259.2	268.8	441.8	424.128	419.71	500	529.254	651.688	777.728	833.175
18L	228.152	193.55	178.85	222.188	291.2	218.489	206.681	240.944	290.521	255.938	307.2	322.752	403.971	342.924	334.611	364.862	409.05	461.288	511.488	518.938	573.359	637.562	756.25	786.5	836.37	903.222	896.724
19L	224.516	207.831	120.932	171.088	126	107.648	118.8	136.93	120.095	0	0	0	107.648	0	0	0	40	68.75	70.227	75	97.47	106.171	104.43	87.725	0	133.12	178.85	239.704	216.562
20L	188.65	183.75	156.816	157.115	166.635	125.023	127.008	145.926	147.875	105.966	132.962	141.538	128.774	119.072	115.351	141.312	161.84	186.2	149.987	136.462	130.537	143.258	148.84	166.698	175.338	184.049	200.9
36L	146.979	132.095	99.825	71.656	124.653	80.4335	78.336	75	101.338	40	92.5	107.892	141.312	134.54	137.677	112.694	126.15	138.6	136.8	127.832	123.872	142.2	144	148.84	113.724	160.2	119.488	179.562	133.1
37L	228.267	158.76	111.012	105.593	74.1285	70.8295	68.85	75.106	86.2125	61.056	68.75	68.75	68.9265	45.387	43.2	68.479	93.775	109.8	65	67.626
38L	164.775	138.915	166.093	181.3	168.338	173.4	120.6	128.992	146.853	132.962	159.528	159.528	148.104	137.216	137.216	148.104	161.84	173.95
39L	249.444	149.504	132.618	80.0565	95.648	62.5	56.074	71.25	70	56.3295	63.75	66.3255	60.75	70.227	75.843	111.328	127.8	147.456	161.84	173.95	189.037	236.816	255.881	265.6	255.881	332.35	351.958	425.25	428.546
40L	185.679	208.088	137.677	101.338	140.306	136.93	100.719	88.4835	103.518	74.0015	130.235	130.235	164.255	123.576	123.576	123.576	135	148.838	187.272	180.336	161.172	168.338	173.4	176.157	204.768	197.173	166.635
16R	182.648	99.7195	67.968	81.461	105.875	66.654	58.08	49.5895	78.4195	58.725	73.728	73.728	51.304	75	84.27	54.208	58.08	66.654	66.654	63.48	65.1655	60.75	62.422	62.9565	96.8	80.631	87.5	143.36	141.312
17R	175.071	175.712	144.868	188.65	196	228.267	161.604	159.359	259.2	171.088	196	236.816	222.376	231.231	243.36	321.048	317.52	326.114	400.95	409.909	436.775	503.381	513.814	509.652	504.21	530.604	600.288	752.64	766.14
18R	182.648	132.962	87.725	128.374	116.614	114.376	97.216	123.008	189.584	99.238	156.325	176.157	171.5	189.216	202.502	278.4	310.005	343.188	321.489	337.561	349.272	423.774	550	596.758	657.306	715.562	678.976
19R	216.763	127.8	120.932	82.8345	93.775	228.267	103.968	96.228	89.232	68.4285	78.03	78.03	70.8295	69.629	69.629	67.228	72.03	75.6315	76.032	82.5	85	107.892	133.2	145.119	138.384	165.528	184.049	235.468	260.876
20R	201.64	143.36	95.648	78.75	113.4	91.854	60.75	94.77	133.956	69.629	101.338	112.694	141.312	117	113.133	130.696	147.875	163.849	194.4	183.75	166.093	176.418	198.45	223.818	232.73	247.5	254.144
36R	139.707	133.28	167.214	150.822	175.071	158.142	149.916	163.37	209.484	196.02	208.08	211.865	230.3	220.5	220.5	233.289	254.016	257.372	304.2	281.25	259.611	277.108	295.312	328.536	354.294	318.291	317.68	371.2	348.8
37R	163.849	127.8	117	124.2	108.842	80.631	87.88	57.7125	57.132	40.3065	55.176	71.25	76.25	68.75	68.75	64.512	75	95.648	107.911	111.6
38R	128.304	63.36	92.5965	107.5	102.752	106.25	73.96	86.0625	120	89.1	110	110	117.978	111.843	110	123.596	110	111.25
39R	207.36	138.915	106.171	75.712	67.626	33.6	36.982	41.454	59.248	64.061	65.1655	57.434	64.827	70	72.828	107.911	117	126.852	124.2	126	117.74	153.76	169	172.062	173.225	213.15	222.95	265.586	337.892
40R	194.208	162.729	194.078	258.57	364.5	292.494	260.876	259.2	384.75	336.82	332.82	313.45	432.964	424.128	419.71	402.04	451.25	519.453	506.88	497.664	489.268	474.624	470.45	460.8	485.002	535.806	442.368
Ave	188.384	146.396	125.722	128.824	142.533	128.297	106.762	114.746	145.029	103.808	124.44	129.836	147.9	138.744	141.912	156.275	173.449	194.046	206.02	207.345	226.237	260.422	282.543	292.533	302.966	338.197	344.101	360.32	368.861
SD	31.5653	36.2095	35.0772	53.0399	72.4744	67.9647	54.3746	58.065	84.539	80.4044	83.6247	85.2738	106.719	101.39	100.457	108.106	115.451	127.603	145.32	145.94	156.948	177.176	200.522	206.946	231.799	236.948	240.736	229.28	245.417
S14A
	day 1	day 3	day 5	day 8	day 10	day 12	day 15	day 17	day 19	day 22	day 24	day 26	day 29	day 31	day 33	day 36	day 38	day 40	day 43	day 45	day 47	day 50	day 52	day 54	day 57	day 59	day 61	day 64	day 66
11L	142.228	46.575	71.656	70.304	90.944	90.396	50.784	44.1	55.225	45.496	40.678	40.678	40.344	46.2275	55.6875	34.9095	34.225	37.2645	36.963	45.387	57.7125	66.816	69.12	67.3745	95.506	128.797	145.119	210.7	321.048
12L	118.8	40	53.016	4	4	0	0	0	32	0	0	0	34.4	39.2	49.6125	62.208	57.6	53.958	100.352	103.488	105.056	134.54	147.875	161.84	197.173	222.376	285.894	351.31	392.09
13L	85.6745	39.2	40	43.56	32.7015	19.456	32.8	26.011	0	0	0	0	0	0	0	0	0	0	0	0	0	0	0	0
14L	176.157	48.6	33.462	37.8225	34.656	25.1125	20.691	4	6	0	0	0	0	13.5	18.432	18.432	20.48	18.9225	44.376	40.8	42.4	61.852	66.27	68.479	76.832	83.824	102.06	140.899	184.96
15L	139.264	57.6	59.643	49.5895	64.061	39.69	41.07	49.6125	36.8	50.784	81.12	83.824	35.64	72.03	80.4335	84.035	93.75	118.098	141.332	146.205	149.698	228.939	246.895	258.944	270.504	351.562	369.63	475.341	607.5
41L	175.338	222.376	216.562	206.681	185.679	166.464	172.062	178.024	181.3	178.596	211.722	236.25	196	196	207.36	255.881	272	325.125	369.8	423.2	432.45	436.775	451.25	456.192	515	617.4	633.938	804.447	874.64
42L	163.849	97.47	90.75	87.48	90.944	81.648	51.304	30.324	49.6125	34.2225	25.725	18.9	35.7435	35.2	35.2	47.432	62.5	74.4385	99.238	92.2625	93.775	159.528	145.763	130.696	154.871	171.088	225	248.368	244.688
43L	101.124	53.016	55.296	24.624	35.2	24.624	9.196	18	15.75	24.5	32	32	13.851	16.2	20.808	30.8025	36	56.448	65	50.625	41.454	65	62.5	58.19	54.208	80	92.697	109.35	132.878
44L	192.821	126	163.35	196	195.201	210.495	144.15	175.712	164.714	165.888	173.225	184.049	210.7	200.9	167.936	161.792	163.84	164.714	185.13	181.675	188.538	170.667	210.7	208.25	176.128	188.416	210.983	288.8	324.769
45L	166.635	98.3125	87.48	86.2125	98.784	89.376	126	36.504	28.88	25.725	56.3295	56.3295	31.1805	21.78	20.691	19.652	20.23	22.05	21.964	20.808	19.0575	23.12	32	28.158	38.4	53.016	41.876	78.75	94.1015
11R	158.994	109.652	94.221	132.095	166.888	204.768	203.35	218.05	246.42	253.125	273.78	282.906	331.632	298.525	310.4	364.862	368.475	378.45	405.769	349.272	345.744	319.41	320	329.6	359.856	441.45	384.552	437.536	478.216
12R	152.46	107.217	194.4	210.826	202.176	171.396	154.212	182.648	169.884	165.888	196	199.119	196.599	196	192.821	204.16	196	165.888	188.06	193.55	188.65	205.166	210.826	213.564	218.489	249.444	275.562	303.116	344.389
13R	118.8	86.2125	88.4835	80.4335	97.686	96.9105	96.228	62.9565	94.221	0	0	0	0	0	0	0	0	0	0	0	0	0	0	0
14R	202.612	62.5	35.301	44.376	36	23.12	31.1805	16.65	45.5625	33.6	36.8	36.8	58.752	62.5	68.9265	83.824	83.824	87.079	161.84	147.875	144.15	148.838	196	213.16	213.75	221.778	246.402	285.77	356.224
15R	137.216	117	84.7	78.416	79.233	79.768	109.8	50.336	74.0015	57.7125	118.8	134.946	128.374	140.4	149.916	105.34	128.562	162	273.8	279.276	287.49	331.578	358.4	377.6	473.344	491.102	555.038	609.854	644.516
41R	135	130.696	62.5	57.6	33.6	10.9375	30.324	29.4	0	0	18	20.992	35.2	30.118	30.118	92.512	83.1875	75.843	166.464	173.4	172.827	267.188	304	312.05	366.912	403.082	465.52	619.458	640
42R	140.306	45.177	32	26.95	4	0.5	0	0	0	0	0	0	0	9.802	9.802	0	18	31.487	44.8	46.2275	47.628	48	50.43	52.92	53.24	75	103.488	113.133	127.008
43R	120.932	117	39.2	50.274	52.6965	41.876	33.934	41.6	47.628	30.118	51.6375	56.7	31.046	40.8	42.8655	45.5625	53.24	59.168	84.27	78.03	77.5	97.686	101.338	106.624	122.793	136.462	134.019	187.272	180.774
44R	207.36	94.221	63.6265	61.2255	74.1285	55.016	84.7	56.448	46.225	62.426	46.225	49.923	62.426	48	45.63	85.833	70.875	62.622	116.032	169	176.418	194.208	208.25	213.15	237.65	313.6	373.968	433.664	508.07
45R	129.6	72.828	74.36	28.88	67.5	50.625	70	83.1875	43.56	30.118	42.4	53.6625	56.3295	67.5	73.008	65	71.656	77.2475	83.106	60.75	58.2435	80.631	91.035	99.144	108.842	118.354	123.462	196.52	210.7
Ave	148.258	88.5826	82.0004	78.8675	82.3039	74.109	73.0893	65.1782	66.8892	57.9099	70.2221	74.354	74.9109	76.7341	78.9823	88.112	91.7223	98.5401	129.415	130.092	131.44	151.997	163.633	167.797	207.417	241.486	264.956	327.46	370.365
SD	32.5297	44.0641	51.9274	61.0469	61.0637	66.194	60.4683	67.1449	69.5249	72.9774	81.1329	86.0324	90.3025	83.5761	83.324	93.9228	94.5511	100.304	112.942	114.893	116.461	119.322	125.923	130.014	142.492	162.461	169.192	201.325	216.712
S14D
	day 1	day 3	day 5	day 8	day 10	day 12	day 15	day 17	day 19	day 22	day 24	day 26	day 29	day 31	day 33	day 36	day 38	day 40	day 43	day 45	day 47	day 50	day 52	day 54	day 57	day 59	day 61	day 64	day 66
6L	157.115	183.996	219.04	274.604	154.212	173.4	133.956	152.806	142.2	148.838	152.46	148.104	126.514	128.374	130.235	132.962	143.65	150.282	184.049	200.9	207.831	186.2	225	237.16	239.062	219.04	294.4	287.086	357.638
7L	131.4	155.648	144.868	214.242	234.476	239.447	239.805	271.472	282.906	221.804	223.767	217.328	313.6	300.8	257.372	290.521	329.476	355.743	357.638	357.638	366.102	425.25	410.432	414.304	462.722	429.3	420.079	585	580
8L	178.85	219.04	252.486	321.048	343.914	414.736	407.932	387.2	445.424	407.932	391.988	395.686	437.4	441.45	441.45	484.344	492.993	497.318	469.8	490.912	490.912	557.032	523.45	512.488	534.528	521.324	539.136	585.844	562.176
9L	158.76	191.1	181.476	272.816	199.962	238.464	161.448	146.072	113.715	112.694	115.34	115.34	141.312	150.382	152.626	148.104	152.46	166.464	225.264	256	285.77	313.992	356.445	380.7	515	525	530	664.042	745.42
10L	157.115	164.255	150.822	249.018	239.704	232.73	146.979	182.952	148.84	120.736	142.721	146.202	127.05	151.2	156.282	151.2	151.2	151.2	180.224	174.636	171.058	191.664	185.9	181.675	225.4	210.7	246.42	283.966	258.75
31L	136.8	120.213	138.915	116.964	120.932	61.952	83.232	67.3745	71.424	67.968	79.233	79.233	69.12	62.422	62.422	75.429	78.03	87.88	127.008	115.2	103.968	109.33	137.312	152.46	236.816	239.704	237.141	267.188	280.136
32L	203.35	216.763	238.464	234.476	216.626	190.125	174.08	209.201	186.294	166.888	174.24	176.418	176.418	179.562	172.651	154.8	190.125	220.5	239.447	232.75	180.668	215.6	220.5	227.85	295.312	281.25	320.166	415.438	359.734
33L	202.176	234.196	231.231	239.704	246.054	221.154	169.984	208.25	227.254	144	148.84	145.119	182.648	168.682	163.37	213.564	219.04	221.778	221.154	209.201	203.35	224.324	218.05	207.36	235.468	246.42	261.612	308.367	262.808
34L	222.376	325.125	265.6	285.403	303.408	284.8	328.737	310.005	320.339	292.494	325.125	348.174	348.48	360.406	376.248	372.088	388.29	427.734	523.45	530.16	555.038	577.6	586.625	604.675	784.16	794.976	934.528	967.198	887.513
35L	139.537	156.775	190.44	237.65	211.722	203.456	188.013	251.424	259.611	237.917	259.7	282.437	313.326	245.072	245.072	323.456	326.095	334.62	393.354	369.82	363.096	405.72	398.664	384.552	456.896	441.45	527.962	600	534.578
6R	175.712	243.089	163.35	178.538	268.363	313.992	282.123	227.812	255.528	268.8	279.046	282.408	306.936	317.52	331.632	401.628	392.85	393.348	401.628	392.85	379.456	548.856	496.375	461.7	395.136	516.304	574.34	565.504	606.88
7R	111.328	89.232	87.5	112.694	111.012	152.1	110.466	124.468	103.488	102.528	102.06	100.602	124.468	138.915	142.884	158.438	156.325	156.816	189.216	210.938	240.124	237.16	256	265.6	241.875	248.368	260.876	328.104	295.856
8R	208.088	237.16	223.818	303.408	236.816	331.632	328.104	305.942	317.9	279.864	259.92	248.368	338.688	288	254.947	251.256	257.911	271.484	284.592	288.8	296.45	345.744	317.52	299.218	352.8	327.228	396.05	458.397	496.375
9R	179.56	170.582	239.062	188.65	165.528	176.4	155.648	166.093	158.994	107.217	126	130.235	181.3	178.85	163.849	204.16	209.952	219.04	226.482	258.57	265.6	291.2	317.9	321.726	372.287	348.174	361.25	503.652	473.812
10R	158.142	197.516	220.5	296.447	327.228	387.2	386.019	344.45	369.8	342.924	426.471	438.893	415.853	472.726	487.35	453.6	455.455	449.55	501.642	518.938	526.904	575	552.96	562.176	585	585	600.25	735.488	777.262
31R	196.599	181.3	255.528	267.696	215.824	210.938	191.1	191.808	202.502	164.152	152.46	138.915	149.504	157.115	166.635	171.5	181.3	191.808	222.188	225	216.562	183.75	178.538	171.088	212.544	246.054	299.671	317.9	299.218
32R	197.582	154.212	193.55	223.818	225	186.294	196	186.2	176.157	158.438	189.584	194.208	188.06	178.85	163.849	188.06	196	232.73	231.811	239.062	240.124	240.124	237.16	229.992	251.256	258.57	295.245	363.312	323.783
33R	143.65	163.35	153.76	205.8	205.8	191.1	165.528	121.086	160.55	84.27	135	139.537	139.425	132.618	130.235	143.65	147.875	154.638	199.584	183.75	145.408	186.2	196	194.208	239.447	211.865	219.006	344.45	279.772
34R	185.13	157.696	131.585	171.058	112.266	110.808	122.472	99.7195	97.344	113.715	102.06	97.686	120.213	123.872	123.872	162.663	188.65	200.9	285.77	285.77	285.77	260.876	288	307.2	414.304	433.35	465.75	600.25	556.668
35R	134.613	98.75	105.456	111.328	116.463	114.95	98.838	102.528	89.856	50.43	71.632	92.5	78.336	75	58.725	94.9365	110.412	100.352	137.924	134.56	117.74	170.582	213.75	210.826	252.761	243.36	292.783	343.914	335.963
Ave	168.894	183	189.373	225.268	212.765	221.784	203.523	202.843	206.506	179.68	192.882	195.87	213.933	212.591	209.085	228.818	238.405	249.209	280.111	283.773	282.097	312.31	315.829	316.348	365.139	366.372	403.833	476.255	463.717
SD	30.543	54.1503	52.6337	63.1702	68.3262	89.4522	94.7086	86.9555	101.767	97.1987	101.324	104.706	113.153	115.099	117.787	119.32	118.469	120.038	119.7	122.151	130.023	150.971	136.218	135.747	153.894	159.233	175.654	184.971	189.032

## Sheet: Figure 5e
	Day 36
	Tumor	Vec	WT	S14A	S14D
	1	587.826	112.694	34.9095	132.962
	2	194.208	159.528	62.208	290.521
	3	206.681	364.862	0	484.344
	4	56.7	0	18.432	148.104
	5	820.816	141.312	84.035	151.2
	6	262.4	112.694	255.881	75.429
	7	288.684	68.479	47.432	154.8
	8	751.712	148.104	30.8025	213.564
	9	160.2	111.328	161.792	372.088
	10	364.862	123.576	19.652	323.456
	11	535	54.208	364.862	401.628
	12	469.752	321.048	204.16	158.438
	13	314.237	278.4	0	251.256
	14	236.816	67.228	83.824	204.16
	15	543.414	130.696	105.34	453.6
	16	158.142	233.289	92.512	171.5
	17	359.856	64.512	0	188.06
	18	1360.45	123.596	45.5625	143.65
	19	146.202	107.911	85.833	162.663
	20	221.804	402.04	65	94.9365

## Sheet: Figure 5g
		doubling	Days	Status	Groups
			34	1	Vec
			38	1	Vec
			47	1	Vec
			64	0	Vec
			15	1	Vec
			36	0	Vec
			47	1	Vec
			8	1	Vec
			64	0	Vec
			51	1	Vec
			22	1	Vec
			31	1	Vec
			34	1	Vec
			48	1	Vec
			11	1	Vec
			36	0	Vec
			49	1	Vec
			8	1	Vec
			64	0	Vec
			45	1	Vec
			64	0	WT
			48	1	WT
			40	1	WT
			64	0	WT
			61	0	WT
			64	0	WT
			45	0	WT
			40	0	WT
			64	0	WT
			61	0	WT
			64	0	WT
			41	1	WT
			48	1	WT
			64	0	WT
			61	0	WT
			43	1	WT
			45	0	WT
			40	0	WT
			64	0	WT
			28	1	WT
			64	0	S14A
			60	1	S14A
			54	0	S14A
			64	0	S14A
			59	1	S14A
			43	1	S14A
			64	0	S14A
			64	0	S14A
			64	0	S14A
			64	0	S14A
			34	1	S14A
			64	0	S14A
			54	0	S14A
			64	0	S14A
			45	1	S14A
			51	1	S14A
			64	0	S14A
			64	0	S14A
			64	1	S14A
			64	0	S14A
			64	0	S14D
			34	1	S14D
			11	1	S14D
			50	1	S14D
			64	0	S14D
			64	0	S14D
			64	1	S14D
			61	0	S14D
			41	1	S14D
			34	1	S14D
			34	1	S14D
			46	1	S14D
			62	1	S14D
			54	1	S14D
			10	1	S14D
			64	0	S14D
			64	0	S14D
			63	1	S14D
			56	1	S14D
			60	1	S14D

## Sheet: Figure 5h
	T47D
	shNT
		Day 1	Day 3	Day 5	Day 8	Day 10	Day 12	Day 15	Day 17	Day 19	Day 22	Day 24	Day 26	Day 29	Day 31	Day 33	Day 36	Day 38	Day 40	Day 43	Day 45	Day 47	Day 50	Day 52	Day 54	Day 57
	58L	308.93	311.647	359.527	282.906	284.8	284.8	317.52	288	276.822	327.228	327.228	319.39
	59L	328.104	336.518	330.672	330.672	333.036	320.339	320.339	317.52	332.35	351.31	393.576	376.65	372.6	385.067	385.067	385.067	419.71	393.576	442.225	498.677	483.84	474.624	488.448	478.325	488.448
	76L	292.032	379.456	432.45	417.15
	77L	301.806	309.304	316.028	335.963	327.228	329.476	363.312	388.129	392.09	463.89	459.472	463.89	413.1
	78L	291.688	281.628	307.2	324.769	356.328	352.8	354.025	443.033	433.35	433.35	534.528	520.704	502.272	594.104	558.657	561.055	541.017	570	587.826	650.475	661.5	683.55	772.807	676.26	585.216
	79L	356.445	357.638	357.638	351.958	367.84	405	402.688	361.25	342.216	366.102	446.738	525.351	459.472	405	317.52	292.494	264.654	275.562	210.826	196.599	191.1	196.992	208.088	208.088	249.444
	80L	303.116	282.408	314.287	325.424	344.608	348.48	356.224	360.406	348.174	348.174
	56R	321.513	303.116	245.48	227.254	332.82	288	276.822	265.6	256	246.402	256	237.276	210.938	213.16	202.502	269.001	262.122	245.48
	58R	308.93	378.45	384.75	391.072	457.056	487.35	504.21	503.381	504.752	509.652	556.614	525	517.495	572.22	575	578.259
	59R	303.408	298.525	321.513	325.125	343.188	321.048	348.174	351.958	367.84	363.968	363.968	384.75	389.207	355.743	384.75	343.188	338.688	397.808	396.9	422.331	503.381	474.624	441.8	610.018	583.495
	76R	340.605	367.84	388.8	415.152	384.75	368.327	380.926
	77R	316.028	304	294.4	297.6	327.228	335.16	339.575	329.476	345.744	354.025	330.672	346.8	350.412	441.8	405	391.072	379.456
	78R	321.412	345.6	355.2	352.617	383.268	386.63	352	336	396.716	403.44	403.44	423.36	433.5	456.896	480.128	480.128	476.256	509.281	559.55	585.216	590.646	580.608	630	663.065	676.26
	79R	356.372	358.4	404.6	388.08	393.763	399.384	531.608	496.375	453.6	478.216	499.234	531.608	503.652	512.488	514.425	448.592	475.695	455.455	508.086	496.375	475.695	467.046	496.375	536.313	580
	80R	327.228	356.224	363.312	370.881	305.942	295.245	291.964
	Ave	317.885	329.609	343.753	340.41	356.609	355.907	367.099	370.094	370.804	387.146	415.588	423.162	415.265	437.386	424.783	416.539	394.7	406.738	450.902	474.945	484.36	479.574	506.253	528.678	527.144
	SD	21.1571	34.905	49.2905	52.1521	42.2568	54.7855	72.0083	75.7349	70.8975	73.7752	93.6542	99.2672	92.2435	116.999	120.453	109.706	102.193	117.62	137.441	157.631	160.695	162.402	189.65	174.257	148.453
	sh#1
		Day 1	Day 3	Day 5	Day 8	Day 10	Day 12	Day 15	Day 17	Day 19	Day 22	Day 24	Day 26	Day 29	Day 31	Day 33	Day 36	Day 38	Day 40	Day 43	Day 45	Day 47	Day 50	Day 52	Day 54	Day 57
	63L	325.125	339.575	352.8	369.8	388.129	396.05	396.05	396.05	366.102	405	441.099	400.95	405	414.05	464.788	483.84	509.012	463.89	473.812	497.664	487.35	508.086	529.254	586.557	598.23
	64L	349.272	369.8	457.65	414.176	433.664	433.664	445.28	497.318	508.07	539.136	527.962	510.291	600	576.24	530.16	663.062	689.062	713.486	715.562	689.062	756.25	754.444	810.832	839.787	853.012
	65L	337.561	302.688	352.8	368.475	316.8	320	336	398.816	407.932	411.892	345.6
	73L	321.048	296.352	307.062	318.028	367.84	356.445	364.366	348.174	419.71	455.762	461.041	470.45	490.05	456.192
	74L	291.2	303.116	276.822	280.845	279.864	294.4	304	314.928	326.114	334.117	337.561	361.25
	75L	294.4	297.6	329.476	322.752	316.028	344.45	387.2	405	441.099	418.19	493.972	478.325	508.086	523.418	539.055	575	648.96	688.176	713.9	751.581	777.728	826.562	861.184	924.007	972
	63R	222.912	267.696	309.304	301.806	367.84	312.666	320.339	323.783	345.744	347.612	351.31	405	396.05	391.072	472.726	451.25	479.859	551.412	500	470.45	530.452	428.126	480.2	525	546.21
	64R	307.2	322.752	347.895	397.372	437.4	445.5	381.024	416.295	431.433	480.298	445.5	422.048	492.993	547.428	581.457	532.475	578.259	595	661.5	636.54	600	651.688	661.5	686.816	658.317
	73R	313.6	334.611	328.05	311.647	375.451	368.562	372.006	418.176	386.537	381.024	365.117
	74R	301.806	324.576	332.35	373.498	387.2	403.971	392.09	400.95	430.612	418.176	437.4	443.033	500.887	478.216	481.95	536.238	576	635	739.26	756.25	750.2	707.868	683.55	673.672	652.864
	75R	313.992	317.52	325.125	351.31	359.527	367.096	430.612	421.2	415.853	491.863	451.314	539.055	520.704	518.938	518.938	541.5	615	645.048	732.736	689.062	686.816	763.992	816.75	877.23	828.85
	Ave	306.412	315.877	339.421	345.84	367.022	367.571	369.835	391.949	406.335	425.734	423.443	447.822	489.221	488.194	512.725	540.481	585.165	613.145	648.11	641.516	655.542	662.967	691.896	730.439	729.926
	SD	34.6299	28.5125	47.7945	44.492	50.5947	51.4977	41.1835	52.9082	52.7853	61.9219	64.1269	56.8781	64.966	64.9179	42.0416	67.665	73.9087	85.2552	113.169	115.312	116.926	145.27	147.566	152.209	155.83
	sh#2
		Day 1	Day 3	Day 5	Day 8	Day 10	Day 12	Day 15	Day 17	Day 19	Day 22	Day 24	Day 26	Day 29	Day 31	Day 33	Day 36	Day 38	Day 40	Day 43	Day 45	Day 47	Day 50	Day 52	Day 54	Day 57
	26L	310.005	302.58	299.218	465.745	446.738	437.382	455.762	451.25	428.688	434.752	414.05	414.05	427.432	414.05	572.886	665.336	658.317	644.962	655.988	793.5	870.902	855.562	862.407	854.456	906.304
	28L	302.58	310.005	310.464	332.82	340.605	348.48	402.04	428.688	419.71	470.016	460.8	460.275	451.25	446.218
	29L	299.88	299.88	299.88	348.48	325.125	372.287	403.971	423.2	441.8	367.84	364.5	363.968	428.546	446.976	475.398	406.272	432.45	468.308	469.3	445.424	440.128	551.668
	54L	292.032	320	353.01	397.375	388.08	388.29	476.157	465.75	457.65	472.017	497.318	505.967	529.92	575	585	726	756.25	748.503	721.287	762.3	782.383	786.5
	387L	298.525	302.58	335.16	370.881	371.712	346.8	306.936	332.82	387.2	414.05	584.325	500	426.471	534.155	488.448	496.375	629.216	606.375	617.98	766.14	726	744.15	870.25	915.062	937.998
	26R	310.464	291.2	325.125	419.476	396.05	386.019	445.424	454.073	463.89	484.563	478.325	479.859	517.495	487.35	483.84	627.328	644.962	657.306	692.664
	28R	303.116	281.6	274.604	336.82	364.5	376.65	364.366	356.445	359.527	396.9	380.7	335.16	417.15	405	396.05	500	525	540	615.322	610.018	611.104	739.26	800.113	813.338	912.525
	29R	336.518	310.005	299.671	328.104	335.963	332.82	391.072	446.218	480.2	504.752	490.05	484.563	567.018	514.553	594.104	585	633.938	688.176	733.1	739.26	750.2	812.25	784	782.383	859.625
	54R	310.005	313.45	316.894	410.828	432.45	491.863	475.695	463.736	469.752	486.68	499.376	546.013	610	630	642.663	588.062	583.358	676.26	815.36	838.242	766.325	786.5	866.238	927.545	892.688
	387R	324.576	295.245	291.964	323.783	410.828	423.801	363.312	392.85	418.968	451.25	437.382	437.382	525.351	500	479.232	488.448	524.353	623.598	668.542	646.07	639.45	683.158	665.5	670.68	738.1
	Ave	308.77	302.654	310.599	373.431	381.205	390.439	408.474	421.503	432.739	448.282	460.683	452.724	490.063	495.33	524.18	564.758	598.649	628.165	665.505	700.119	698.311	744.881	808.084	827.244	874.54
	SD	13.1662	11.3655	22.753	48.0186	41.1975	48.4562	55.137	46.2729	38.1592	44.0832	64.6927	65.8361	68.6917	71.4623	78.0387	100.495	94.5535	83.179	96.3379	127.315	132.379	93.6761	78.9572	95.1116	71.619

## Sheet: Figure 5i
		day59	shNT	sh1	sh2
			504.21	615.322	826.562
			528.22	928.8	972
			249.018	979.2	866.238
			567.582	561.816	899.3
			684.281	726	784
			606.375	786.5
				847

[truncated: 35 more sheets: Figure 5j, Suppl. Figure 1a, Suppl. Fgirue 1 uncut gels, Suppl. Figure 1b, Suppl. Figure 1g, Suppl. Figure 1h, Suppl. Figure 1i, Suppl. Figure 1j, Suppl. Figure 1k, Suppl. Figure 2 uncut gels, Suppl. Figure 2f, Suppl. Figure 2g, Suppl. Figure 3 uncut gels, Suppl. Figure 3k, Suppl. Figure 3m, Suppl. Figure 4 uncut gels, Suppl. Figure 4c, Suppl. Figure 4d, Suppl. Figure 4e, Suppl. Figure 4f …]
